# Supplementary material for: Genome size in arthropods; different roles of phylogeny, habitat and life history in insects and crustaceans
Source: Ecol Evol. 2017 Jun 22;7(15):5939–47. doi: 10.1002/ece3.3163 (PMC5552920; doi:10.1002/ece3.3163)
Supplement: Supplementary file 1 [file ECE3-7-5939-s001.xlsx]

## Sheet: Sheet1
	C values (pg haploid DNA per cell)	GCC (GC Content)	MOS (Maximum Organism Size) (in milimeters)	MAL (Maximum Absolute Latitude) (in degrees)	MD (Maximum Depth) (in meters)	HAB (Habitat)	Group	Taxonomic rank
Narceus americanus	0.85			44.7774		terrestrial	Myriapoda	Subphylum
Pseudopolydesmus	0.31			42.6663		terrestrial	Myriapoda	Subphylum
Lithobius forficatus	2.03	0.348571		67.2847		terrestrial	Myriapoda	Subphylum
Strigamia maritima	0.3	0.4		65.0578		terrestrial	Myriapoda	Subphylum
Scutigera coleoptrata	2.14	0.38		53.3758		terrestrial	Myriapoda	Subphylum
Loxoconcha	0.7	0.39		77.276		marine	Podocopia	Class
Cypridopsis vidua	0.71	0.317619		54.6333	3.5	freshwater	Podocopia	Class
Heterocypris incongruens	1.11667	0.375		59.956	0	freshwater	Podocopia	Class
Notodromas monacha	0.87	0.23		61.9721		freshwater	Podocopia	Class
Sacculina	0.67	0.179247				marine	Maxillopoda	Class
Pollicipes pollicipes	0.9	0.21539		48.3927		marine	Maxillopoda	Class
Amphibalanus eburneus	1.26			43.9247		marine	Maxillopoda	Class
Amphibalanus amphitrite	1.07			42.883	34	marine	Maxillopoda	Class
Semibalanus cariosus	1.4	0.25275		58.68	23.5	marine	Maxillopoda	Class
Tetraclita rubescens	2.6	0.321204		38.9267	4.96	marine	Maxillopoda	Class
Pseudocalanus minutus	3.43	0.344545	3.25124	76.767	620	marine	Maxillopoda	Class
Pseudocalanus newmani	2.25	0.330909	3.03923	65.9847	112.5	marine	Maxillopoda	Class
Pseudocalanus elongatus	3.68	0.351053	3.07942	76.53	620	marine	Maxillopoda	Class
Pseudocalanus moultoni	4.37	0.361132	3.12705	80.15	200	marine	Maxillopoda	Class
Acartia hudsonica	0.97		1.32	63.1	55	marine	Maxillopoda	Class
Calanus helgolandicus	10.17	0.308511	5	62.9	7.5	marine	Maxillopoda	Class
Calanus glacialis	10.86		7	80.3	620	marine	Maxillopoda	Class
Calanus pacificus	6.81	0.295	2.4	61.0444	211.85	marine	Maxillopoda	Class
Calanus finmarchicus	6.48		5	69.23	7.5	marine	Maxillopoda	Class
Calanus marshallae	10.74		2.8	71.62	90	marine	Maxillopoda	Class
Calanus hyperboreus	12.46		10	78.82	620	marine	Maxillopoda	Class
Calanus sinicus	8.53		2.8	41.683	38	marine	Maxillopoda	Class
Limnocalanus macrurus	1.63	0.462957	2	81.11	192.63	freshwater	Maxillopoda	Class
Temora longicornis	1.31	0.455556	1.5	63.955	7.5	freshwater	Maxillopoda	Class
Eurytemora affinis	0.63	0.383812	1.73	60.39	20	freshwater	Maxillopoda	Class
Megacyclops latipes	2.34		2	62.1835		freshwater	Maxillopoda	Class
Thermocyclops crassus	0.42	0.38	1.1	59.7582		freshwater	Maxillopoda	Class
Macrocyclops albidus	0.94	0.371	2.5	69.7293		freshwater	Maxillopoda	Class
Cyclops strenuus	0.646667	0.37	2.5	79.6667		freshwater	Maxillopoda	Class
Cyclops kolensis	0.14	0.3	1.415	60.4077		freshwater	Maxillopoda	Class
Acanthocyclops vernalis	0.765		2	61.8736		freshwater	Maxillopoda	Class
Acanthocyclops robustus	0.75		1.7	72		freshwater	Maxillopoda	Class
Mesocyclops edax	1.49	0.323333	2	53.0167		freshwater	Maxillopoda	Class
Mesocyclops longisetus	0.89	0.325	2	68.93		freshwater	Maxillopoda	Class
Mesocyclops leuckarti	0.38	0.3375	1.3	63.4048		freshwater	Maxillopoda	Class
Lepeophtheirus salmonis	0.58	0.372295		58.08		marine	Maxillopoda	Class
Tigriopus californicus	0.25	0.2588		49.34		marine	Maxillopoda	Class
Pseudosquilla ciliata	10.2	0.3275		33.583		marine	Malacostraca	Class
Squilla empusa	5.95	0.374286		43.5		marine	Malacostraca	Class
Jassa marmorata	0.95	0.153889	12	90		marine	Malacostraca	Class
Caprella equilibra	0.68		22	60.5833		marine	Malacostraca	Class
Caprella scaura	0.74		14	63.28		marine	Malacostraca	Class
Anonyx nugax	27		46	81.5367		marine	Malacostraca	Class
Aoroides columbiae	5.1			56.98		marine	Malacostraca	Class
Gammarus	2.51667	0.32832	20	59.1577		marine	Malacostraca	Class
Stegocephalus inflatus	50.91		47	80.1467	1713	marine	Malacostraca	Class
Pontoporeia femorata	8.48	0.4	14	76.9994	185	marine	Malacostraca	Class
Monoporeia affinis	8.48	0.409645	10	68.5885	40	marine	Malacostraca	Class
Orchestia mediterranea	2.28		14	57.6087		marine	Malacostraca	Class
Orchestia gammarellus	2.81	0.154308	20	67.6668		marine	Malacostraca	Class
Orchestia montagui	1.71	0.330127		42.1519		marine	Malacostraca	Class
Talitrus saltator	2.2	0.154545	20	59.8996		marine	Malacostraca	Class
Cryptorchestia cavimana	1.77		20			marine	Malacostraca	Class
Platorchestia platensis	1.86	0.346	9.3	77.2333	1	marine	Malacostraca	Class
Themisto libellula	3.97	0.248889	46	82.57	542.5	marine	Malacostraca	Class
Caecidotea forbesi	1.9			47.75		freshwater	Malacostraca	Class
Porcellio scaber	5.65	0.357349		67.2763	1	terrestrial	Malacostraca	Class
Oniscus asellus	8.6	0.25		62.9375	1	terrestrial	Malacostraca	Class
Armadillidium vulgare	1.96			59.9578	1	terrestrial	Malacostraca	Class
Ligia occidentalis	3.3	0.178148		41.1319	80	terrestrial	Malacostraca	Class
Ligia hawaiensis	3	0.352113		22.05		terrestrial	Malacostraca	Class
Meganyctiphanes norvegica	19.375	0.336667		66.752	3200	marine	Malacostraca	Class
Euphausia frigida	34.835			65.516		marine	Malacostraca	Class
Euphausia superba	48.745			69.7041		marine	Malacostraca	Class
Euphausia crystallorophias	34.245			74.668		marine	Malacostraca	Class
Thysanoessa	12.645	0.288673		71.0914		marine	Malacostraca	Class
Aristeomorpha foliacea	5.23		62			marine	Malacostraca	Class
Penaeus monodon	2.53	0.3472	336	36.182		marine	Malacostraca	Class
Litopenaeus setiferus	2.51		200	33.3439		marine	Malacostraca	Class
Farfantepenaeus aztecus	2.44		236	51.7406		marine	Malacostraca	Class
Farfantepenaeus duorarum	2.65333		280	38.9826		marine	Malacostraca	Class
Marsupenaeus japonicus	2.83	0.379048	225	49.95		marine	Malacostraca	Class
Melicertus marginatus	2.4		205	37.5		marine	Malacostraca	Class
Melicertus kerathurus	2.89	0.2038	225	43.48		marine	Malacostraca	Class
Homarus gammarus	4.25		1260	62.4641		marine	Malacostraca	Class
Homarus americanus	4.75		1000	51.7401		marine	Malacostraca	Class
Nephrops norvegicus	4.9	0.345122	240	63.792		marine	Malacostraca	Class
Procambarus clarkii	5.33	0.320118	120	52.4355		freshwater	Malacostraca	Class
Cambarus	5.64		150	38.6012		freshwater	Malacostraca	Class
Orconectes immunis	3.91	0.356667	140	49.3159		freshwater	Malacostraca	Class
Orconectes virilis	4.69	0.142105	120	52.0511	1.25	freshwater	Malacostraca	Class
Hymenodora	38		58	77.7533	5422.5	marine	Malacostraca	Class
Athanas nitescens	4.84			60.0635	76	marine	Malacostraca	Class
Metabetaeus lohena	4.1	0.16		20.8		freshwater	Malacostraca	Class
Alpheus lobidens	15.8			34.6798	6	marine	Malacostraca	Class
Alpheus heterochaelis	16.31		55	37.33	33	marine	Malacostraca	Class
Eualus gaimardii	16.97		100	78.92	192	marine	Malacostraca	Class
Pandalus montagui	8.53	0.4	160	70.032	290	marine	Malacostraca	Class
Alvinocaris markensis	10.58			37.2933	3650	marine	Malacostraca	Class
Mirocaris fortunata	11.5			37.8455	4088	marine	Malacostraca	Class
Rimicaris exoculata	10.195	0.345		37.2933	4088	marine	Malacostraca	Class
Chorocaris chacei	14.175			37.3		marine	Malacostraca	Class
Halocaridina rubra	4.7		15	20.8		freshwater	Malacostraca	Class
Antecaridina	3.3			8		freshwater	Malacostraca	Class
Crangon crangon	11.35		70	60.6307		marine	Malacostraca	Class
Argis dentata	17.42		105	60.656		marine	Malacostraca	Class
Palaemon kadiakensis	7.91	0.355	53			freshwater	Malacostraca	Class
Palaemon debilis	8.2	0.17		34.5	0.75	marine	Malacostraca	Class
Palaemon serratus	10.21	0.391429		60.6603	10.35	marine	Malacostraca	Class
Macrobrachium lar	7.3		400	33.9698	1.25	freshwater	Malacostraca	Class
Macrobrachium ohione	22.16		100	37.7364	4	freshwater	Malacostraca	Class
Macrobrachium acanthurus	6.48		140	33.1567	2	freshwater	Malacostraca	Class
Macrobrachium grandimanus	8		150	21.3022	0.5	freshwater	Malacostraca	Class
Segonzacia mesatlantica	4.86	0.39		37.8454	4087	marine	Malacostraca	Class
Cyanagraea praedator	3.04			20.8333	2650	marine	Malacostraca	Class
Bythograea thermydron	4.5			20.8333	2694	marine	Malacostraca	Class
Bythograea laubieri	4.49			31.16	2816	marine	Malacostraca	Class
Libinia emarginata	2.255		100	42.0417	146	marine	Malacostraca	Class
Carcinus maenas	1.155		90	67.2768		marine	Malacostraca	Class
Scylla serrata	2.1	0.332308	240	37.75		marine	Malacostraca	Class
Callinectes sapidus	2.02		178	54.6138		marine	Malacostraca	Class
Necora puber	15.17			60.86		marine	Malacostraca	Class
Cancer pagurus	2.44			63.8006		marine	Malacostraca	Class
Cancer borealis	2.27		100	44.5		marine	Malacostraca	Class
Eurypanopeus depressus	2.905		21	41.63		marine	Malacostraca	Class
Neopanope	2.66			28.525		marine	Malacostraca	Class
Menippe mercenaria	2.66		100	34.6325		marine	Malacostraca	Class
Etisus laevimanus	2.5		80	33.4857		marine	Malacostraca	Class
Xantho pilipes	11.77	0.3575		61.5292	1	marine	Malacostraca	Class
Lophozozymus incisus	4.92			57.8582	18.3	marine	Malacostraca	Class
Hepatus epheliticus	1.68		95	34.6247	52.2	marine	Malacostraca	Class
Ocypode ceratophthalmus	2.4		380	34.583	6	marine	Malacostraca	Class
Uca pugilator	2.24	0.145043	38	44.9133	1	marine	Malacostraca	Class
Gecarcinus lateralis	1.6		110	26.7064	22	marine	Malacostraca	Class
Plagusia depressa	1.645		55	38.5773	3	marine	Malacostraca	Class
Pachygrapsus crassipes	2.8		48	44.2541	4.5	marine	Malacostraca	Class
Grapsus grapsus	1.33		80	27.94	3	marine	Malacostraca	Class
Metopograpsus messor	2.4		20	33.8819		marine	Malacostraca	Class
Armases cinereum	4.195		22	37.2175		marine	Malacostraca	Class
Emerita analoga	3.01		35	51.0421		marine	Malacostraca	Class
Coenobita clypeatus	2.78		17	32.33		marine	Malacostraca	Class
Calcinus latens	4.4		20	33.1306		marine	Malacostraca	Class
Calcinus laevimanus	5.7		40	57.9		marine	Malacostraca	Class
Clibanarius vittatus	3.01		150	34.7185		marine	Malacostraca	Class
Petrochirus diogenes	4.4		40	42.8694		marine	Malacostraca	Class
Pagurus pollicaris	4.34		32	70.2583		marine	Malacostraca	Class
Pagurus longicarpus	5.01		12.7	50.7278		marine	Malacostraca	Class
Pagurus samuelis	7.6		19	60.7172	9	marine	Malacostraca	Class
Petrolisthes galathinus	2.1			36.1333	67.67	marine	Malacostraca	Class
Porcellana platycheles	7.6			58.9508		marine	Malacostraca	Class
Galathea strigosa	6.99			60.7669	14.95	marine	Malacostraca	Class
Galathea squamifera	8.46			59.3122	12.5	marine	Malacostraca	Class
Munidopsis recta	15.56			17.5909	3070	marine	Malacostraca	Class
Jasus frontalis	4.66		480	41.4667	10	marine	Malacostraca	Class
Jasus edwardsii	5.01		580	46.965		marine	Malacostraca	Class
Palinurus elephas	4.27		600	58.9209		marine	Malacostraca	Class
Palinurus mauritanicus	3.15		500	53.67		marine	Malacostraca	Class
Scyllarus pygmaeus	1.94		55	43.1848		marine	Malacostraca	Class
Scyllarus arctus	2.02		450	55.0205		marine	Malacostraca	Class
Scyllarides herklotsii	6.82		320	7.26667		marine	Malacostraca	Class
Scyllarides latus	6.99		450	43.7		marine	Malacostraca	Class
Branchinecta paludosa	2.77			77.53		freshwater	Branchiopoda	Class
Artemia salina	2.91			51.6333		freshwater	Branchiopoda	Class
Artemiopsis stefanssoni	0.87			72.8333		freshwater	Branchiopoda	Class
Lynceus brachyurus	0.3			57.15		freshwater	Branchiopoda	Class
Daphniopsis ephemeralis	0.28		3.1			freshwater	Branchiopoda	Class
Simocephalus vetulus	0.41		3.5	67.0388		freshwater	Branchiopoda	Class
Simocephalus serrulatus	0.29		2.5	68.5037		freshwater	Branchiopoda	Class
Daphnia lacustris	0.37					freshwater	Branchiopoda	Class
Daphnia pulex	0.295		4	64.8316		freshwater	Branchiopoda	Class
Daphnia obtusa	0.36		2.4	68.1281		freshwater	Branchiopoda	Class
Daphnia parvula	0.28		0.7	50.1		freshwater	Branchiopoda	Class
Daphnia ambigua	0.24		1	53.2908		freshwater	Branchiopoda	Class
Daphnia tenebrosa	0.466667		4.5	58.78		freshwater	Branchiopoda	Class
Daphnia melanica	0.48		4			freshwater	Branchiopoda	Class
Daphnia catawba	0.39		2.1	26.531		freshwater	Branchiopoda	Class
Daphnia pulicaria	0.35		3	58.77		freshwater	Branchiopoda	Class
Daphnia oregonensis	0.42		3.7			freshwater	Branchiopoda	Class
Daphnia arenata	0.33		3			freshwater	Branchiopoda	Class
Daphnia retrocurva	0.29		1.8			freshwater	Branchiopoda	Class
Ceriodaphnia reticulata	0.23		1.5	69.5893		freshwater	Branchiopoda	Class
Bosmina longirostris	0.19		0.6	54.8042		freshwater	Branchiopoda	Class
Eurycercus glacialis	0.63		6			freshwater	Branchiopoda	Class
Holopedium gibberum	0.22		2	69.4421		freshwater	Branchiopoda	Class
Sida crystallina	0.47		4	69.1999		freshwater	Branchiopoda	Class
Polyphemus pediculus	0.22		2	69.3836		freshwater	Branchiopoda	Class
Leptodora kindtii	0.28		7	64.3295		freshwater	Branchiopoda	Class
