# Supplementary material for: Genome size in arthropods; different roles of phylogeny, habitat and life history in insects and crustaceans
Source: Ecol Evol. 2017 Jun 22;7(15):5939–47. doi: 10.1002/ece3.3163 (PMC5552920; doi:10.1002/ece3.3163)
Supplement: Supplementary file 2 [file ECE3-7-5939-s002.xlsx]

## Sheet: Sheet1
	C values (pg haploid DNA per cell)	GCC (GC Content)	MAL (Maximum Absolute Latitude) (in degrees)	ME (Maximum Elevation) (in meters)	DEV (Development)	Group	Taxonomic rank
Thermobia domestica	3.09	0.3225	64.8596	190	ametabolic	Zygenomtoma	Order
Hagenius brevistylus	0.93	0.295	51	820	hemimetabolic	Odonata	Order
Progomphus obscurus	0.61	0.4	45.5669	3484	hemimetabolic	Odonata	Order
Lindenia tetraphylla	0.4	0.35	40.6723		hemimetabolic	Odonata	Order
Gomphus exilis	0.71	0.326667	48.2489	219	hemimetabolic	Odonata	Order
Ophiogomphus cecilia	0.37		67.4082	1310	hemimetabolic	Odonata	Order
Dromogomphus spinosus	0.57	0.36	48.6443	1230	hemimetabolic	Odonata	Order
Stylogomphus albistylus	0.72	0.324643	54	840	hemimetabolic	Odonata	Order
Plathemis lydia	0.62	0.350789	48.575		hemimetabolic	Odonata	Order
Ladona julia	0.62	0.2975	54.1946	1859.28	hemimetabolic	Odonata	Order
Ladona deplanata	0.6		41.8606	860	hemimetabolic	Odonata	Order
Celithemis eponina	0.91		46.5244	3405	hemimetabolic	Odonata	Order
Celithemis elisa	0.77	0.335	54	1485	hemimetabolic	Odonata	Order
Miathyria marcella	0.41		30.8545	700	hemimetabolic	Odonata	Order
Leucorrhinia intacta	0.93	0.305	54	3484	hemimetabolic	Odonata	Order
Leucorrhinia glacialis	0.98	0.274	64.7734	2682.24	hemimetabolic	Odonata	Order
Leucorrhinia proxima	1.27	0.3025	67.1412	647	hemimetabolic	Odonata	Order
Leucorrhinia hudsonica	0.94	0.275714	67.2323	2773.68	hemimetabolic	Odonata	Order
Sympetrum internum	0.78	0.328154	66.5561	3384	hemimetabolic	Odonata	Order
Sympetrum vicinum	0.77	0.264	50.1827	3405	hemimetabolic	Odonata	Order
Sympetrum meridionale	0.65	0.19	52.9865	3000	hemimetabolic	Odonata	Order
Sympetrum obtrusum	0.82	0.26	53.2391	3660	hemimetabolic	Odonata	Order
Erythrodiplax minuscula	0.67		40.1164		hemimetabolic	Odonata	Order
Erythemis simplicicollis	0.56	0.36	46.5208		hemimetabolic	Odonata	Order
Libellula quadrimaculata	0.67	0.316875	65.8627	181	hemimetabolic	Odonata	Order
Libellula pulchella	0.84	0.273333	49.07	3660	hemimetabolic	Odonata	Order
Libellula incesta	0.74	0.14	45.8868	970	hemimetabolic	Odonata	Order
Libellula luctuosa	0.87	0.24	46.5208	294	hemimetabolic	Odonata	Order
Libellula vibrans	0.95	0.13	41.7825	830	hemimetabolic	Odonata	Order
Tramea lacerata	0.67	0.38	45.8122	3484	hemimetabolic	Odonata	Order
Perithemis tenera	0.68		45.4672	2985	hemimetabolic	Odonata	Order
Brachymesia gravida	0.69		38.9502		hemimetabolic	Odonata	Order
Didymops transversa	1.08		54	965	hemimetabolic	Odonata	Order
Tetragoneuria canis	1				hemimetabolic	Odonata	Order
Tetragoneuria cynosura	1.1				hemimetabolic	Odonata	Order
Epitheca princeps	0.98		47.75	2194	hemimetabolic	Odonata	Order
Cordulia shurtleffii	1.54	0.151667	67.2323	2835	hemimetabolic	Odonata	Order
Somatochlora elongata	2.36	0.298	54	97	hemimetabolic	Odonata	Order
Cordulegaster maculata	0.94	0.357143	54	914	hemimetabolic	Odonata	Order
Basiaeschna janata	1.16	0.30125	54	1455	hemimetabolic	Odonata	Order
Gomphaeschna furcillata	1.2		54		hemimetabolic	Odonata	Order
Anax junius	1.44	0.314	48.7332	3630	hemimetabolic	Odonata	Order
Aeshna umbrosa	2	0.297397	57.1333	2896	hemimetabolic	Odonata	Order
Aeshna constricta	1.76	0.316957	54	1944	hemimetabolic	Odonata	Order
Aeshna juncea	1	0.342195	69.145	774	hemimetabolic	Odonata	Order
Hetaerina americana	1.11	0.365	46.57	3405	hemimetabolic	Odonata	Order
Calopteryx aequabilis	1.11	0.192	54.6	1230	hemimetabolic	Odonata	Order
Calopteryx dimidiata	0.94	0.16	42.7083		hemimetabolic	Odonata	Order
Calopteryx maculata	1	0.226148	48.1533	2745	hemimetabolic	Odonata	Order
Calopteryx splendens	1.5	0.24	61.0944	347	hemimetabolic	Odonata	Order
Lestes forcipatus	0.63	0.33	54	404	hemimetabolic	Odonata	Order
Lestes unguiculatus	0.62	0.326364	54	3484	hemimetabolic	Odonata	Order
Lestes eurinus	0.6		54		hemimetabolic	Odonata	Order
Lestes rectangularis	0.73	0.326	50.2116	3484	hemimetabolic	Odonata	Order
Lestes congener	0.6	0.30875	60.5483	1825	hemimetabolic	Odonata	Order
Lestes inaequalis	0.59	0.16	54		hemimetabolic	Odonata	Order
Lestes dryas	0.72	0.3284	66.5561	2090	hemimetabolic	Odonata	Order
Amphiagrion saucium	0.89		54	5915	hemimetabolic	Odonata	Order
Nehalennia irene	1.8	0.325056	66.4241	726	hemimetabolic	Odonata	Order
Argia tibialis	0.88		44.4869	2935	hemimetabolic	Odonata	Order
Argia moesta	0.9	0.336667	45.7739	2755	hemimetabolic	Odonata	Order
Argia fumipennis	0.93		46.9286	3730	hemimetabolic	Odonata	Order
Argia apicalis	0.88		44.9824	3386	hemimetabolic	Odonata	Order
Enallagma vesperum	1.34	0.353333	56.6333	1340	hemimetabolic	Odonata	Order
Enallagma carunculatum	1	0.143333	56.6333	3040	hemimetabolic	Odonata	Order
Enallagma hageni	1.19	0.333427	55.9491	1386	hemimetabolic	Odonata	Order
Enallagma civile	1.1	0.358125	49.19	1430	hemimetabolic	Odonata	Order
Enallagma doubledayi	1.15	0.35	49.2	795	hemimetabolic	Odonata	Order
Enallagma ebrium	1.18	0.32375	56.6333	662	hemimetabolic	Odonata	Order
Enallagma geminatum	1.08	0.354	46.9333	1455	hemimetabolic	Odonata	Order
Enallagma exsulans	1.18	0.38	48.5123	2060	hemimetabolic	Odonata	Order
Enallagma signatum	1.28	0.36	56.6333	2460	hemimetabolic	Odonata	Order
Enallagma basidens	0.94		41.2149	3482.5	hemimetabolic	Odonata	Order
Enallagma cyathigerum	0.95	0.34	68.3567	0	hemimetabolic	Odonata	Order
Enallagma durum	1.2		44.4007		hemimetabolic	Odonata	Order
Enallagma antennatum	1.35	0.369286	49.2	3482.5	hemimetabolic	Odonata	Order
Enallagma boreale	1.26	0.25	67.1412	2835	hemimetabolic	Odonata	Order
Ischnura ramburii	0.88	0.165	39.4793	1500	hemimetabolic	Odonata	Order
Ischnura verticalis	0.97	0.323704	50.88	3482.5	hemimetabolic	Odonata	Order
Ischnura posita	0.96	0.311429	45.7518	500	hemimetabolic	Odonata	Order
Galleria mellonella	0.5	0.271111	60.7275	1250	holometabolic	Lepidoptera	Order
Papilio glaucus	0.44	0.259792	47.3587	183	holometabolic	Lepidoptera	Order
Papilio canadensis	0.44	0.234528	66.9174	1307	holometabolic	Lepidoptera	Order
Bicyclus anynana	0.49	0.450909			holometabolic	Lepidoptera	Order
Heliconius melpomene	0.3	0.22	17.45	1550	holometabolic	Lepidoptera	Order
Heliconius erato petiverana	0.41	0.194762			holometabolic	Lepidoptera	Order
Danaus plexippus	0.29	0.298065	47.6835		holometabolic	Lepidoptera	Order
Nadata gibbosa	0.33	0.318364	56.293	1312	holometabolic	Lepidoptera	Order
Peridea basitriens	0.36	0.302857			holometabolic	Lepidoptera	Order
Gluphisia septentrionis	0.36	0.318043	57.578	2591	holometabolic	Lepidoptera	Order
Hypoprepia fucosa	1.13	0.295932	53.583	400	holometabolic	Lepidoptera	Order
Ctenucha virginica	0.5	0.315286	57.03	635	holometabolic	Lepidoptera	Order
Hyphantria cunea	0.66	0.286364	50.849	1829	holometabolic	Lepidoptera	Order
Euchaetes egle	0.79	0.29	46.93	55	holometabolic	Lepidoptera	Order
Spilosoma virginica	0.64	0.305321	59.395	2591	holometabolic	Lepidoptera	Order
Eudryas grata	0.38	0.280333	45.47	185	holometabolic	Lepidoptera	Order
Papaipema nepheleptena	0.66	0.305	47.373		holometabolic	Lepidoptera	Order
Condica videns	0.54	0.285417			holometabolic	Lepidoptera	Order
Calophasia lunula	0.69	0.286765	63.1121	2010	holometabolic	Lepidoptera	Order
Raphia frater	0.74	0.311404	55.92	1434	holometabolic	Lepidoptera	Order
Panthea pallescens	0.86		59.25		holometabolic	Lepidoptera	Order
Macronoctua onusta	0.67	0.295	46.31		holometabolic	Lepidoptera	Order
Lacinipolia renigera	0.6	0.317415	56.116	1434	holometabolic	Lepidoptera	Order
Xestia cnigrum	0.78				holometabolic	Lepidoptera	Order
Noctua pronuba	0.57	0.28669	63.3185	0	holometabolic	Lepidoptera	Order
Caenurgina crassiuscula	1.5	0.3041	64.8595	2896	holometabolic	Lepidoptera	Order
Cerma cerintha	1.05	0.3			holometabolic	Lepidoptera	Order
Cucullia intermedia	0.46	0.2975	56.161	798	holometabolic	Lepidoptera	Order
Heliothis virescens	0.41	0.272886			holometabolic	Lepidoptera	Order
Lymantria dispar	1.03	0.273324	60.1719	1243	holometabolic	Lepidoptera	Order
Falcaria bilineata	0.34				holometabolic	Lepidoptera	Order
Drepana arcuata	0.31	0.282742	59.06	1312	holometabolic	Lepidoptera	Order
Scopula limboundata	0.46	0.274	56.3	658	holometabolic	Lepidoptera	Order
Macaria bisignata	0.34	0.318923			holometabolic	Lepidoptera	Order
Xanthotype sospeta	0.32	0.288696	54.28	1312	holometabolic	Lepidoptera	Order
Nepytia canosaria	0.77	0.283438	58.15		holometabolic	Lepidoptera	Order
Metanema determinata	1.01	0.289167	59.059	992	holometabolic	Lepidoptera	Order
Prochoerodes transversata	0.85	0.13	41.426		holometabolic	Lepidoptera	Order
Euchlaena irraria	1.94	0.28	43.54	183	holometabolic	Lepidoptera	Order
Antheraea pernyi	1	0.280769	28.6	2200	holometabolic	Lepidoptera	Order
Paonias myops	0.63	0.317895	54.257	2200	holometabolic	Lepidoptera	Order
Paonias excaecata	0.58	0.300488			holometabolic	Lepidoptera	Order
Smerinthus jamaicensis	0.68	0.306769	59.55	1434	holometabolic	Lepidoptera	Order
Pachysphinx modesta	0.46	0.297667	56.475	620	holometabolic	Lepidoptera	Order
Malacosoma disstria	0.57	0.29217	59.066	1338	holometabolic	Lepidoptera	Order
Malacosoma americanum	0.51	0.293043	62.3933	2438	holometabolic	Lepidoptera	Order
Bombyx mori	0.525	0.215333	41.3937		holometabolic	Lepidoptera	Order
Scaptomyza flava	0.3	0.31557	63.8304	1455	holometabolic	Diptera	Order
Zaprionus tuberculatus	0.255	0.273333			holometabolic	Diptera	Order
Zaprionus sepsoides	0.29	0.2			holometabolic	Diptera	Order
Zaprionus davidi	0.17	0.32			holometabolic	Diptera	Order
Zaprionus indianus	0.22	0.23725			holometabolic	Diptera	Order
Zaprionus badyi	0.26	0.2			holometabolic	Diptera	Order
Samoaia leonensis	0.27	0.16			holometabolic	Diptera	Order
Chymomyza procnemis	0.3	0.115			holometabolic	Diptera	Order
Chymomyza amoena	0.4	0.281667	61.0825	663	holometabolic	Diptera	Order
Hirtodrosophila pictiventris	0.15				holometabolic	Diptera	Order
Hirtodrosophila duncani	0.34	0.252			holometabolic	Diptera	Order
Drosophila miranda	0.24	0.09			holometabolic	Diptera	Order
Drosophila pseudoobscura	0.176	0.253846			holometabolic	Diptera	Order
Drosophila persimilis	0.196667	0.276			holometabolic	Diptera	Order
Drosophila narragansett	0.21				holometabolic	Diptera	Order
Drosophila affinis	0.205	0.297406	52.84	1074	holometabolic	Diptera	Order
Drosophila azteca	0.2				holometabolic	Diptera	Order
Drosophila tolteca	0.17				holometabolic	Diptera	Order
Drosophila algonquin	0.23				holometabolic	Diptera	Order
Drosophila subobscura	0.15	0.255	60.4584	1535	holometabolic	Diptera	Order
Drosophila bifasciata	0.2	0.125	63.9667	-1	holometabolic	Diptera	Order
Drosophila ambigua	0.18	0.21	60.3592	0	holometabolic	Diptera	Order
Drosophila nebulosa	0.19	0.19			holometabolic	Diptera	Order
Drosophila paulistorum	0.24	0.2			holometabolic	Diptera	Order
Drosophila willistoni	0.225	0.299091			holometabolic	Diptera	Order
Drosophila equinoxialis	0.25	0.1			holometabolic	Diptera	Order
Drosophila ficusphila	0.19	0.28			holometabolic	Diptera	Order
Drosophila mauritiana	0.15	0.241429			holometabolic	Diptera	Order
Drosophila santomea	0.16	0.3			holometabolic	Diptera	Order
Drosophila yakuba	0.173333	0.2475			holometabolic	Diptera	Order
Drosophila simulans	0.145	0.284167	65.0231	3500	holometabolic	Diptera	Order
Drosophila sechellia	0.17	0.268333			holometabolic	Diptera	Order
Drosophila erecta	0.15	0.268889			holometabolic	Diptera	Order
Drosophila orena	0.275	0.19			holometabolic	Diptera	Order
Drosophila teissieri	0.155	0.3			holometabolic	Diptera	Order
Drosophila melanogaster	0.171818	0.158655	64.8556	1535	holometabolic	Diptera	Order
Drosophila lutescens	0.22				holometabolic	Diptera	Order
Drosophila prostipennis	0.23	0.08			holometabolic	Diptera	Order
Drosophila pseudotakahashii	0.21	0.11	28.227	920	holometabolic	Diptera	Order
Drosophila paralutea	0.23	0.14			holometabolic	Diptera	Order
Drosophila takahashii	0.2	0.326235	27.3742		holometabolic	Diptera	Order
Drosophila ercepeae	0.22	0.1			holometabolic	Diptera	Order
Drosophila phaeopleura	0.2	0.205			holometabolic	Diptera	Order
Drosophila varians	0.16	0.09			holometabolic	Diptera	Order
Drosophila malerkotliana	0.2	0.147273			holometabolic	Diptera	Order
Drosophila bipectinata	0.2	0.235			holometabolic	Diptera	Order
Drosophila parabipectinata	0.21	0.114444			holometabolic	Diptera	Order
Drosophila pseudoananassae	0.23	0.19			holometabolic	Diptera	Order
Drosophila ananassae	0.203333	0.259706	54.0213		holometabolic	Diptera	Order
Drosophila pallidosa	0.19	0.094			holometabolic	Diptera	Order
Drosophila bunnanda	0.22	0.32	16.8678		holometabolic	Diptera	Order
Drosophila serrata	0.21	0.22	27.5078		holometabolic	Diptera	Order
Drosophila birchii	0.2	0.22	16.75		holometabolic	Diptera	Order
Drosophila biauraria	0.23				holometabolic	Diptera	Order
Drosophila greeni	0.2	0.296667			holometabolic	Diptera	Order
Drosophila bicornuta	0.21	0.3			holometabolic	Diptera	Order
Drosophila jambulina	0.21	0.253333			holometabolic	Diptera	Order
Drosophila diplacantha	0.23	0.29			holometabolic	Diptera	Order
Drosophila kikkawai	0.21	0.22			holometabolic	Diptera	Order
Drosophila barbarae	0.2	0.2575			holometabolic	Diptera	Order
Drosophila mimetica	0.21				holometabolic	Diptera	Order
Drosophila biarmipes	0.2				holometabolic	Diptera	Order
Drosophila lucipennis	0.27	0.08			holometabolic	Diptera	Order
Drosophila elegans	0.2				holometabolic	Diptera	Order
Drosophila eugracilis	0.23	0.05			holometabolic	Diptera	Order
Drosophila mimica	0.26	0.236667			holometabolic	Diptera	Order
Drosophila grimshawi	0.245	0.267143			holometabolic	Diptera	Order
Drosophila busckii	0.2	0.283636	66.3593	1455	holometabolic	Diptera	Order
Drosophila funebris	0.285	0.273333	69.6903	132.5	holometabolic	Diptera	Order
Drosophila mojavensis	0.183333	0.145797			holometabolic	Diptera	Order
Drosophila mercatorum	0.13	0.298571	56.5		holometabolic	Diptera	Order
Drosophila hydei	0.217143	0.23125	63.8312	-1	holometabolic	Diptera	Order
Drosophila eohydei	0.25	0.14			holometabolic	Diptera	Order
Drosophila repleta	0.17	0.19	64.5636	2080	holometabolic	Diptera	Order
Drosophila nannoptera	0.24	0.205			holometabolic	Diptera	Order
Drosophila littoralis	0.24	0.35439	69.0461	982.5	holometabolic	Diptera	Order
Drosophila virilis	0.37	0.206111			holometabolic	Diptera	Order
Drosophila novamexicana	0.25	0.34			holometabolic	Diptera	Order
Drosophila americana	0.305	0.335769	41.29		holometabolic	Diptera	Order
Drosophila acutilabella	0.18	0.2			holometabolic	Diptera	Order
Drosophila immigrans	0.31	0.238571	65.6797	730	holometabolic	Diptera	Order
Drosophila nasutoides	0.4				holometabolic	Diptera	Order
Drosophila guttifera	0.16	0.115			holometabolic	Diptera	Order
Scaptodrosophila brooksae	0.28				holometabolic	Diptera	Order
Scaptodrosophila lebanonensis	0.24	0.12			holometabolic	Diptera	Order
Scaptodrosophila stonei	0.31				holometabolic	Diptera	Order
Scaptodrosophila latifasciaeformis	0.265	0.13			holometabolic	Diptera	Order
Glossina pallidipes	0.47	0.33	28.3836		holometabolic	Diptera	Order
Glossina morsitans morsitans	0.54				holometabolic	Diptera	Order
Glossina fuscipes	0.5	0.27	8.87194		holometabolic	Diptera	Order
Glossina palpalis palpalis	0.44				holometabolic	Diptera	Order
Delia antiqua	0.73	0.258333	61.1697	332	holometabolic	Diptera	Order
Musca domestica	0.95	0.19053	64.7351	1960	holometabolic	Diptera	Order
Neobellieria bullata	0.71		42.04		holometabolic	Diptera	Order
Chrysomya rufifacies	0.57	0.244111	37.8139	2614	holometabolic	Diptera	Order
Chrysomya megacephala	0.85	0.268908	35.59	1100	holometabolic	Diptera	Order
Chrysomya varipes	0.52	0.147647	37.68		holometabolic	Diptera	Order
Chrysomya albiceps	0.72	0.292537	50.81	2614	holometabolic	Diptera	Order
Chrysomya pinguis	1.16	0.2735	36.1897	250	holometabolic	Diptera	Order
Chrysomya phaonis	0.99				holometabolic	Diptera	Order
Chrysomya saffranea	0.87	0.170833	35.3		holometabolic	Diptera	Order
Chrysomya putoria	0.91	0.272414	7.02916	2350	holometabolic	Diptera	Order
Chrysomya marginalis	0.82	0.220714			holometabolic	Diptera	Order
Protophormia terraenovae	1.14	0.301588	81.8167	2743.9	holometabolic	Diptera	Order
Calliphora vicina	0.65	0.300312	69.2107	3500	holometabolic	Diptera	Order
Lucilia cuprina	0.81	0.234894	45.875	2450	holometabolic	Diptera	Order
Lucilia sericata	0.93	0.258942	63.8321	2250	holometabolic	Diptera	Order
Mayetiola destructor	0.123333	0.244828	60.2354	722	holometabolic	Diptera	Order
Rhynchosciara americana	0.37				holometabolic	Diptera	Order
Bradysia hygida	0.31				holometabolic	Diptera	Order
Bradysia coprophila	0.29		37.5969		holometabolic	Diptera	Order
Trichomegalosphys pubescens	1.03				holometabolic	Diptera	Order
Sciara ocellaris	0.26				holometabolic	Diptera	Order
Chaoborus americanus	0.4	0.08	55.9621	1180	holometabolic	Diptera	Order
Toxorhynchites splendens	0.62	0.25	19.2667		holometabolic	Diptera	Order
Anopheles labranchiae	0.23	0.318427	36.85		holometabolic	Diptera	Order
Anopheles atroparvus	0.24	0.31	53.5905		holometabolic	Diptera	Order
Anopheles freeborni	0.29	0.18	36.9861	6000	holometabolic	Diptera	Order
Anopheles quadrimaculatus	0.245	0.345333	50	1845	holometabolic	Diptera	Order
Anopheles gambiae	0.27	0.173448	27		holometabolic	Diptera	Order
Anopheles stephensi	0.24	0.269153	34.15		holometabolic	Diptera	Order
Sabethes cyaneus	0.79	0.31	25.0168	3	holometabolic	Diptera	Order
Wyeomyia smithii	0.86	0.283333	49.7083	13	holometabolic	Diptera	Order
Culex pipiens	0.7	0.306031	66.4671	-1	holometabolic	Diptera	Order
Culex quinquefasciatus	0.54	0.295645	33.73		holometabolic	Diptera	Order
Culex restuans	1.02	0.296842	47.6	1750	holometabolic	Diptera	Order
Haemagogus equinus	1.12	0.19	26.0337		holometabolic	Diptera	Order
Aedes cinereus	1.21	0.28223	60.3661	1500	holometabolic	Diptera	Order
Aedes hebrideus	0.97		20.2333		holometabolic	Diptera	Order
Aedes pseudoscutellaris	0.59		18.533		holometabolic	Diptera	Order
Aedes polynesiensis	0.73		23.1167		holometabolic	Diptera	Order
Aedes unilineatus	1.06	0.287143	31.5167		holometabolic	Diptera	Order
Aedes katherinensis	1.28		27.9167		holometabolic	Diptera	Order
Aedes flavopictus	1.33	0.16			holometabolic	Diptera	Order
Aedes albopictus	1.14	0.293583	48.8429		holometabolic	Diptera	Order
Aedes malayensis	0.94	0.34	12.4701		holometabolic	Diptera	Order
Aedes aegypti	0.963333	0.284387	34.2162	360	holometabolic	Diptera	Order
Aedes metallicus	1.09		12.7499		holometabolic	Diptera	Order
Aedes bahamensis	1.38				holometabolic	Diptera	Order
Ochlerotatus stimulans	1.44	0.33			holometabolic	Diptera	Order
Ochlerotatus canadensis	0.9	0.315			holometabolic	Diptera	Order
Ochlerotatus caspius	0.99	0.261892	60.31		holometabolic	Diptera	Order
Ochlerotatus communis	1.01	0.267632	66.9174	1847	holometabolic	Diptera	Order
Ochlerotatus zoosophus	1.9				holometabolic	Diptera	Order
Ochlerotatus triseriatus	1.52	0.17			holometabolic	Diptera	Order
Culiseta melanura	1.25	0.332381	47.6	103	holometabolic	Diptera	Order
Prodiamesa olivacea	0.13	0.325	58.3487	-1	holometabolic	Diptera	Order
Chironomus riparius	0.2	0.341385	55.0626	330.5	holometabolic	Diptera	Order
Chironomus tentans	0.226667	0.14	55.282	5915	holometabolic	Diptera	Order
Coboldia fuscipes	0.1	0.217143	59.2541	628	holometabolic	Diptera	Order
Psychoda cinerea	0.1	0.273333	66.4301	0	holometabolic	Diptera	Order
Clogmia albipunctata	0.32		50.0878		holometabolic	Diptera	Order
Dacnusa sibirica	0.16	0.21	40.4	190	holometabolic	Hymenoptera	Order
Peristenus digoneutis	0.13	0.12			holometabolic	Hymenoptera	Order
Peristenus stygicus	0.1				holometabolic	Hymenoptera	Order
Aphidius colemani	0.1	0.2208	39.577	160	holometabolic	Hymenoptera	Order
Aphidius ervi	0.125	0.175625	60.6383	3500	holometabolic	Hymenoptera	Order
Praon	0.13		66.6505	2920	holometabolic	Hymenoptera	Order
Macrocentrus cingulum	0.11	0.229057	47.9123	590	holometabolic	Hymenoptera	Order
Leptomastix dactylopii	0.56		17.0887		holometabolic	Hymenoptera	Order
Copidosoma floridanum	0.57	0.226515	43.3705	1375	holometabolic	Hymenoptera	Order
Encarsia formosa	0.42	0.2375	41.4333		holometabolic	Hymenoptera	Order
Eretmocerus eremicus	0.55	0.26			holometabolic	Hymenoptera	Order
Eretmocerus mundus	0.75	0.256			holometabolic	Hymenoptera	Order
Aphelinus abdominalis	0.65	0.231667	59.8754	1750	holometabolic	Hymenoptera	Order
Trichogramma brassicae	0.25	0.238929			holometabolic	Hymenoptera	Order
Trichogramma pretiosum	0.19	0.25175	16		holometabolic	Hymenoptera	Order
Trichogramma platneri	0.18	0.221197	43.385	332	holometabolic	Hymenoptera	Order
Diglyphus isaea	0.23	0.188929	52.7905	2360	holometabolic	Hymenoptera	Order
Nasonia vitripennis	0.34	0.254588	42.17		holometabolic	Hymenoptera	Order
Dasymutilla archboldi	0.46				holometabolic	Hymenoptera	Order
Dasymutilla occidentalis	0.46		42.1652		holometabolic	Hymenoptera	Order
Dasymutilla pyrrhus	0.49				holometabolic	Hymenoptera	Order
Solenopsis molesta	0.38	0.3	48.6532	2743	holometabolic	Hymenoptera	Order
Solenopsis invicta	0.62	0.262222	35.8115	340	holometabolic	Hymenoptera	Order
Solenopsis xyloni	0.48	0.34	44.9138	2188	holometabolic	Hymenoptera	Order
Myrmecina americana	0.26	0.27168	44.47	2000	holometabolic	Hymenoptera	Order
Temnothorax ambiguus	0.31	0.29075			holometabolic	Hymenoptera	Order
Atta columbica	0.31		77.3377	1550	holometabolic	Hymenoptera	Order
Atta cephalotes	0.31	0.24	50.6673	1884	holometabolic	Hymenoptera	Order
Atta texana	0.27		39.9961	152	holometabolic	Hymenoptera	Order
Apterostigma dentigerum	0.65	0.235	15.7185	800	holometabolic	Hymenoptera	Order
Trachymyrmex septentrionalis	0.25		40.8781	686	holometabolic	Hymenoptera	Order
Sericomyrmex amabilis	0.45		13.7705	1225	holometabolic	Hymenoptera	Order
Tetramorium caespitum	0.265	0.282245	60.1175	2222	holometabolic	Hymenoptera	Order
Pheidole dentata	0.24	0.13	36.0587	300	holometabolic	Hymenoptera	Order
Pheidole hyatti	0.33		40.3167	2438	holometabolic	Hymenoptera	Order
Pheidole floridana	0.21		33.97	50	holometabolic	Hymenoptera	Order
Messor andrei	0.26	0.28	39.5139	1219	holometabolic	Hymenoptera	Order
Aphaenogaster treatae	0.5	0.31	42.3636	258	holometabolic	Hymenoptera	Order
Aphaenogaster fulva	0.42		43.6983	777	holometabolic	Hymenoptera	Order
Pogonomyrmex badius	0.27	0.18	35.052	42	holometabolic	Hymenoptera	Order
Pogonomyrmex californicus	0.25	0.09	39.0745	1940	holometabolic	Hymenoptera	Order
Myrmecia varians	0.28	0.31	36.9333	450	holometabolic	Hymenoptera	Order
Tapinoma sessile	0.453333	0.270285	53.991	2987.04	holometabolic	Hymenoptera	Order
Liometopum occidentale	0.29		45.75	3114	holometabolic	Hymenoptera	Order
Linepithema humile	0.26	0.214412	51.5331	2130	holometabolic	Hymenoptera	Order
Forelius pruinosus	0.22	0.296667	46.0667	2438	holometabolic	Hymenoptera	Order
Odontomachus bauri	0.49	0.233125	76.8	1665	holometabolic	Hymenoptera	Order
Odontomachus cephalotes	0.43		32.9211	3500	holometabolic	Hymenoptera	Order
Odontomachus haematodus	0.51		75.7619	1550	holometabolic	Hymenoptera	Order
Odontomachus brunneus	0.385		72.3863	640	holometabolic	Hymenoptera	Order
Odontomachus chelifer	0.54	0.25	73.96	1717	holometabolic	Hymenoptera	Order
Odontomachus clarus	0.42	0.23	35.6536	2188	holometabolic	Hymenoptera	Order
Ponera pennsylvanica	0.575	0.240833	48.2181	2124	holometabolic	Hymenoptera	Order
Dinoponera australis	0.57		25.6985	1000	holometabolic	Hymenoptera	Order
Pseudomyrmex gracilis	0.375	0.247143	37.7436	1676	holometabolic	Hymenoptera	Order
Eciton burchellii	0.27	0.12	25.8833	1670	holometabolic	Hymenoptera	Order
Labidus coecus	0.37	0.15	29.3833	3000	holometabolic	Hymenoptera	Order
Camponotus floridanus	0.23	0.24	32.1574	22	holometabolic	Hymenoptera	Order
Camponotus castaneus	0.31	0.27125	41.93	320	holometabolic	Hymenoptera	Order
Camponotus pennsylvanicus	0.33	0.300423	47.6044	2941	holometabolic	Hymenoptera	Order
Prenolepis imparis	0.3	0.257907	45.9269	2316.48	holometabolic	Hymenoptera	Order
Paratrechina longicornis	0.18	0.30551	51.294	1759	holometabolic	Hymenoptera	Order
Lasius alienus	0.31	0.281907	57.3831	2566	holometabolic	Hymenoptera	Order
Amblyopone pallipes	0.355	0.28	45.25	2000	holometabolic	Hymenoptera	Order
Ectatomma tuberculatum	0.71		86	1690	holometabolic	Hymenoptera	Order
Eumenes fraternus	0.22	0.25	48.145	183	holometabolic	Hymenoptera	Order
Euodynerus hidalgo	0.3	0.29	42.3661	5400	holometabolic	Hymenoptera	Order
Symmorphus canadensis	0.23	0.284211	53.73	2600	holometabolic	Hymenoptera	Order
Polistes fuscatus	0.31	0.25	48.4383	1200	holometabolic	Hymenoptera	Order
Polistes dominula	0.3	0.227945	59.701	1600	holometabolic	Hymenoptera	Order
Polistes metricus	0.24	0.250976	44.38	1750	holometabolic	Hymenoptera	Order
Polistes dorsalis	0.48	0.233333	39.3107	1750	holometabolic	Hymenoptera	Order
Dolichovespula arenaria	0.32	0.248671	68.71	2895	holometabolic	Hymenoptera	Order
Vespula squamosa	0.17	0.22	42.2833	2100	holometabolic	Hymenoptera	Order
Vespula germanica	0.23	0.262759	63.8071	135	holometabolic	Hymenoptera	Order
Vespula vulgaris	0.18	0.2925	65.8627	680	holometabolic	Hymenoptera	Order
Vespula maculifrons	0.22	0.261398	45.43	0	holometabolic	Hymenoptera	Order
Ammophila pictipennis	0.41	0.28	43.6275		holometabolic	Hymenoptera	Order
Chalybion californicum	0.54	0.235769	45.4469	185	holometabolic	Hymenoptera	Order
Sceliphron caementarium	0.975	0.235	48.5957	1900	holometabolic	Hymenoptera	Order
Hylaeus affinis	0.64	0.18	49.15	3000	holometabolic	Hymenoptera	Order
Andrena dunningi	0.5	0.321667	48.4122	237	holometabolic	Hymenoptera	Order
Ceratina calcarata	0.68	0.244167	44.3927		holometabolic	Hymenoptera	Order
Melissodes illata	0.37	0.19	50.6167		holometabolic	Hymenoptera	Order
Melissodes desponsa	0.52	0.25	47.6675	820	holometabolic	Hymenoptera	Order
Apis mellifera	0.235	0.216182	63.7062	49	holometabolic	Hymenoptera	Order
Apis cerana	0.19	0.216331	36.3973	1300	holometabolic	Hymenoptera	Order
Bombus impatiens	0.47	0.219231	46.0545		holometabolic	Hymenoptera	Order
Bombus bimaculatus	0.34	0.208	47.5308	181	holometabolic	Hymenoptera	Order
Bombus terrestris	0.53	0.215176	65.8033	15	holometabolic	Hymenoptera	Order
Megachile rotundata	0.565	0.207209	62.6424	2358	holometabolic	Hymenoptera	Order
Augochloropsis metallica	0.9	0.26	44.079	2010	holometabolic	Hymenoptera	Order
Agapostemon splendens	0.66	0.256667	46.6616		holometabolic	Hymenoptera	Order
Halictus ligatus	0.545	0.253571	45.0833		holometabolic	Hymenoptera	Order
Halictus poeyi	0.4	0.163333	39.8917		holometabolic	Hymenoptera	Order
Caenocholax fenyesi texensis	0.11				holometabolic	Strepsiptera	Order
Xenos vesparum	0.13	0.285	49.0833		holometabolic	Strepsiptera	Order
Carabus auronitens	0.23	0.354545	54.4445	1841	holometabolic	Coleoptera	Order
Dytiscus marginalis	1.22	0.298	69.5706	510	holometabolic	Coleoptera	Order
Colymbetes fuscus	1.01	0.372143	60.6369	480	holometabolic	Coleoptera	Order
Leptinotarsa decemlineata	0.46	0.224	58.0039	2000	holometabolic	Coleoptera	Order
Timarcha balearica	0.91		40.0222		holometabolic	Coleoptera	Order
Timarcha marginicollis	0.83				holometabolic	Coleoptera	Order
Timarcha intermedia	0.82				holometabolic	Coleoptera	Order
Timarcha fallax	0.81		41.2764		holometabolic	Coleoptera	Order
Cyrtonus cupreovirens	1.17				holometabolic	Coleoptera	Order
Cyrtonus fairmairei	0.91		37.6062		holometabolic	Coleoptera	Order
Cyrtonus majoricensis	0.6				holometabolic	Coleoptera	Order
Cyrtonus plumbeus	1.18				holometabolic	Coleoptera	Order
Cyrtonus ruficornis	0.9				holometabolic	Coleoptera	Order
Cyrtonus arcasi	0.985				holometabolic	Coleoptera	Order
Cyrtonus pardoi	1.21				holometabolic	Coleoptera	Order
Chrysomela populi	0.35	0.334118	64.4906	103.5	holometabolic	Coleoptera	Order
Phaedon cochleariae	0.52	0.309231	65.0231	1840	holometabolic	Coleoptera	Order
Prasocuris junci	0.2	0.3125	56.2622	671	holometabolic	Coleoptera	Order
Gastrophysa polygoni	0.35	0.349375	65.3358	650	holometabolic	Coleoptera	Order
Oreina cacaliae	0.99	0.346667			holometabolic	Coleoptera	Order
Chrysolina carnifex	3.69		54.36	250	holometabolic	Coleoptera	Order
Chrysolina viridana	0.62		43.1605		holometabolic	Coleoptera	Order
Chrysolina affinis	0.84		41.4916		holometabolic	Coleoptera	Order
Chrysolina aurichalcea	0.8	0.352353	51.25	1500	holometabolic	Coleoptera	Order
Chrysolina herbacea	0.91	0.354	55.7883	1260	holometabolic	Coleoptera	Order
Chrysolina polita	1.01	0.327273	65.9894	860	holometabolic	Coleoptera	Order
Chrysolina americana	0.56		55.9584		holometabolic	Coleoptera	Order
Chrysolina peregrina	1.07	0.33	43.5004		holometabolic	Coleoptera	Order
Crioceris paracenthesis	0.17		45.0564		holometabolic	Coleoptera	Order
Crioceris duodecimpunctata	0.4	0.256667	55.8123	884	holometabolic	Coleoptera	Order
Crioceris asparagi	0.7	0.35	59.9224	884	holometabolic	Coleoptera	Order
Cassida pannonica	1.31		52.73	425	holometabolic	Coleoptera	Order
Cassida rubiginosa	1.02	0.342941	68.0756	900	holometabolic	Coleoptera	Order
Cassida viridis	0.89	0.304286	63.0949	1295	holometabolic	Coleoptera	Order
Cassida sanguinosa	0.74	0.358333	65.9001	1000	holometabolic	Coleoptera	Order
Cassida subreticulata	0.71	0.36	52.3	1525	holometabolic	Coleoptera	Order
Cassida vittata	1.61		58.7212	884	holometabolic	Coleoptera	Order
Cassida sanguinolenta	0.95	0.33	62.913	1100	holometabolic	Coleoptera	Order
Dicladispa testacea	0.62		44	60	holometabolic	Coleoptera	Order
Macrolenes dentipes	0.18				holometabolic	Coleoptera	Order
Xanthogaleruca luteola	0.36	0.34	52.5	250	holometabolic	Coleoptera	Order
Ophraella communa	0.6	0.0993103	42.3145	1200	holometabolic	Coleoptera	Order
Longitarsus succineus	1.33	0.32	64.3151	1295	holometabolic	Coleoptera	Order
Crepidodera plutus	0.24	0.36	53.5395	295	holometabolic	Coleoptera	Order
Podagrica fuscicornis	1.98	0.35	54.8866	1500	holometabolic	Coleoptera	Order
Chaetocnema chlorophana	0.56				holometabolic	Coleoptera	Order
Sphaeroderma testaceum	1.79	0.345	60.7175	1230	holometabolic	Coleoptera	Order
Cryptocephalus pominorum	0.35				holometabolic	Coleoptera	Order
Oryzaephilus surinamensis	0.25	0.332941	69.8989	1000	holometabolic	Coleoptera	Order
Psyllobora vigintiduopunctata	0.99	0.285	65.6795	235	holometabolic	Coleoptera	Order
Psyllobora vigintimaculata	0.42	0.296083	65.5086	1338	holometabolic	Coleoptera	Order
Tytthaspis sedecimpunctata	0.24	0.274545	60.71	781	holometabolic	Coleoptera	Order
Myzia pullata	0.87		64.7475		holometabolic	Coleoptera	Order
Adalia bipunctata	0.36	0.257656	67.9975	722	holometabolic	Coleoptera	Order
Anisosticta bitriangularis	0.34	0.298125	66.8926	1586	holometabolic	Coleoptera	Order
Anatis ocellata	0.74	0.2725	65.5713	1910	holometabolic	Coleoptera	Order
Anatis labiculata	0.67	0.3	50.78	400	holometabolic	Coleoptera	Order
Cycloneda munda	0.51	0.3	48.59	820	holometabolic	Coleoptera	Order
Hippodamia convergens	0.43	0.318082	64.8894	1847	holometabolic	Coleoptera	Order
Coccinella septempunctata	0.33	0.299807	65.7647	0	holometabolic	Coleoptera	Order
Coccinella trifasciata	0.43	0.266364	69.6847	6300	holometabolic	Coleoptera	Order
Coccinella quinquepunctata	0.49	0.302	65.3358	680	holometabolic	Coleoptera	Order
Harmonia dimidiata	0.32	0.11	34.3542		holometabolic	Coleoptera	Order
Harmonia axyridis	0.34	0.278852	67.8408	128	holometabolic	Coleoptera	Order
Oenopia conglobata	0.43	0.2925	61.7783	-1	holometabolic	Coleoptera	Order
Cynegetis impunctata	0.51	0.343333	60.3887	2215	holometabolic	Coleoptera	Order
Rhyzobius litura	0.88	0.223333	57.9508	-1	holometabolic	Coleoptera	Order
Coccidula rufa	0.74	0.347143	65.9013	463	holometabolic	Coleoptera	Order
Cryptolaemus montrouzieri	0.8	0.32	59.8507	-1	holometabolic	Coleoptera	Order
Exochomus quadripustulatus	1.71	0.274	63.0902	781	holometabolic	Coleoptera	Order
Anthonomus hunteri	0.74	0.34			holometabolic	Coleoptera	Order
Anthonomus grandis	0.855	0.282911	30.7736		holometabolic	Coleoptera	Order
Aramigus tessellatus	4.17	0.14			holometabolic	Coleoptera	Order
Phylan semicostatus	0.25				holometabolic	Coleoptera	Order
Tenebrio molitor	0.52	0.388148	64.8556	480	holometabolic	Coleoptera	Order
Nesotes porrectus	0.43				holometabolic	Coleoptera	Order
Alphitobius diaperinus	0.28		60.7954	1000	holometabolic	Coleoptera	Order
Ammobius rufus	0.34		41.3126		holometabolic	Coleoptera	Order
Blaps alternans	0.49				holometabolic	Coleoptera	Order
Blaps gigas	0.51	0.37	42		holometabolic	Coleoptera	Order
Blaps lethifera	0.86	0.335	59.9224	1340	holometabolic	Coleoptera	Order
Misolampus goudoti	0.36				holometabolic	Coleoptera	Order
Scaurus striatus	0.25		41.4158		holometabolic	Coleoptera	Order
Gonocephalum rusticum	0.87		41.3126		holometabolic	Coleoptera	Order
Hegeter politus	0.28				holometabolic	Coleoptera	Order
Hegeter fernandezi	0.21				holometabolic	Coleoptera	Order
Hegeter brevicollis	0.27				holometabolic	Coleoptera	Order
Hegeter grancanariensis	0.27				holometabolic	Coleoptera	Order
Hegeter amaroides	0.26		28.5291	300	holometabolic	Coleoptera	Order
Akis bacarozzo	0.31	0.4	42.7669		holometabolic	Coleoptera	Order
Tentyria schaumii	0.26		40.0222		holometabolic	Coleoptera	Order
Tribolium castaneum	0.2075	0.345294	69.6524	1095	holometabolic	Coleoptera	Order
Tribolium confusum	0.25	0.358571	69.649	790	holometabolic	Coleoptera	Order
Tribolium brevicornis	0.39				holometabolic	Coleoptera	Order
Tribolium freemani	0.24				holometabolic	Coleoptera	Order
Tribolium destructor	0.17	0.36	69.6348	290	holometabolic	Coleoptera	Order
Tribolium madens	0.26				holometabolic	Coleoptera	Order
Tribolium audax	0.16	0.36			holometabolic	Coleoptera	Order
Tribolium anaphe	0.26	0.17			holometabolic	Coleoptera	Order
Pimelia lutaria	0.59		28.9764		holometabolic	Coleoptera	Order
Pimelia laevigata validipes	0.64				holometabolic	Coleoptera	Order
Pimelia laevigata laevigata	0.65				holometabolic	Coleoptera	Order
Pimelia laevigata costipennis	0.61				holometabolic	Coleoptera	Order
Pimelia criba	0.35				holometabolic	Coleoptera	Order
Pimelia estevezi	0.35				holometabolic	Coleoptera	Order
Pimelia radula granulata	0.52				holometabolic	Coleoptera	Order
Pimelia ascendens	0.49		28.2492	2130	holometabolic	Coleoptera	Order
Pimelia granulicollis	0.355		28.16	1	holometabolic	Coleoptera	Order
Pimelia canariensis	0.49				holometabolic	Coleoptera	Order
Pimelia sparsa sparsa	0.23				holometabolic	Coleoptera	Order
Pimelia sparsa serrimargo	0.28				holometabolic	Coleoptera	Order
Pimelia sparsa albohumeralis	0.25				holometabolic	Coleoptera	Order
Dermestes frischii	0.92	0.325	64.1389	200	holometabolic	Coleoptera	Order
Dermestes maculatus	1.06	0.328148	65.37	500	holometabolic	Coleoptera	Order
Dermestes ater	1.46	0.33	69.4721	4700	holometabolic	Coleoptera	Order
Dermestes haemorrhoidalis	0.9	0.32125	63.8282	380	holometabolic	Coleoptera	Order
Dermestes peruvianus	1.98		58.4067	-1	holometabolic	Coleoptera	Order
Dermestes lardarius	1.49	0.341111	68.0987	691	holometabolic	Coleoptera	Order
Scarabaeus laticollis	1.31		47.3137		holometabolic	Coleoptera	Order
Rhodnius prolixus	0.425	0.21			hemimetabolic	Hemiptera	Order
Triatoma sordida	1.12	0.34625			hemimetabolic	Hemiptera	Order
Triatoma delpontei	2.9	0.18			hemimetabolic	Hemiptera	Order
Triatoma dimidiata	0.99	0.351429			hemimetabolic	Hemiptera	Order
Triatoma infestans	1.655	0.328889			hemimetabolic	Hemiptera	Order
Triatoma platensis	1.33	0.22			hemimetabolic	Hemiptera	Order
Triatoma melanosoma	1.53				hemimetabolic	Hemiptera	Order
Triatoma rubrovaria	1.17	0.382857			hemimetabolic	Hemiptera	Order
Oncopeltus fasciatus	5.4	0.2525	44.4665		hemimetabolic	Hemiptera	Order
Pyrrhocoris apterus	1.22	0.319091	60.5954	367	hemimetabolic	Hemiptera	Order
Pineus similis	0.37	0.235	50.01		hemimetabolic	Hemiptera	Order
Adelges	0.39		49.9045		hemimetabolic	Hemiptera	Order
Eriosoma americanum	0.33	0.223678	46.2069	312	hemimetabolic	Hemiptera	Order
Pemphigus	0.42		60.4715	1439	hemimetabolic	Hemiptera	Order
Cinara strobi	0.71	0.225	40.4114		hemimetabolic	Hemiptera	Order
Aphis pomi	0.49	0.25908	59.7334	1380	hemimetabolic	Hemiptera	Order
Aphis fabae	0.61	0.232265	60.6157	2370	hemimetabolic	Hemiptera	Order
Aphis nerii	0.51	0.226176	51.1766	1000	hemimetabolic	Hemiptera	Order
Schizaphis graminum	0.496667	0.196493	53.98	958	hemimetabolic	Hemiptera	Order
Illinoia	0.29		58.678	1569	hemimetabolic	Hemiptera	Order
Uroleucon	0.68		60.232	1307	hemimetabolic	Hemiptera	Order
Gypsoaphis oestlundi	0.89	0.24	45.11		hemimetabolic	Hemiptera	Order
Acyrthosiphon pisum	0.31	0.215965	55.7058	1562	hemimetabolic	Hemiptera	Order
Myzus persicae	0.32	0.226308	61.566	47.5	hemimetabolic	Hemiptera	Order
Hyperomyzus lactucae	0.7	0.225455	60.4829	-1	hemimetabolic	Hemiptera	Order
Amphorophora agathonica	0.39	0.221111	55.9621	542	hemimetabolic	Hemiptera	Order
Macrosiphum californicum	0.51	0.22575	61.1697	1439	hemimetabolic	Hemiptera	Order
Macrosiphum euphorbiae	0.4	0.2295	61.573	1482	hemimetabolic	Hemiptera	Order
Macrosiphum rosae	0.52	0.220652	60.7097	1560	hemimetabolic	Hemiptera	Order
Chaitophorus populicola	0.48	0.252515	59.56	1462	hemimetabolic	Hemiptera	Order
Pterocallis alnifoliae	0.56	0.218571			hemimetabolic	Hemiptera	Order
Tamalia coweni	0.63	0.191765	60.5151	1328	hemimetabolic	Hemiptera	Order
Pediculus humanus capitis	0.11	0.355674			hemimetabolic	Phtiraptera	Order
Pediculus humanus corporis	0.11	0.338421			hemimetabolic	Phtiraptera	Order
Cryptocercus kyebangensis	1.16				hemimetabolic	Blattodea	Order
Cryptocercus punctulatus	1.32		37.55		hemimetabolic	Blattodea	Order
Periplaneta americana	2.72	0.344171	63.9699	1000	hemimetabolic	Blattodea	Order
Blatta orientalis	3.03	0.29	61.566	400	hemimetabolic	Blattodea	Order
Nauphoeta cinerea	5.15		18.2011	20	hemimetabolic	Blattodea	Order
Blaptica dubia	4.54				hemimetabolic	Blattodea	Order
Blattella germanica	2	0.29375	64.8582	433	hemimetabolic	Blattodea	Order
Mastotermes darwiniensis	1.3	0.315714	25.65	440	hemimetabolic	Isoptera	Order
Hodotermes mossambicus	1	0.255			hemimetabolic	Isoptera	Order
Zootermopsis nevadensis	0.58	0.335	49.1719		hemimetabolic	Isoptera	Order
Hodotermopsis sjostedti	1.27	0.34			hemimetabolic	Isoptera	Order
Odontotermes formosanus	1.48	0.42	24.6633		hemimetabolic	Isoptera	Order
Pericapritermes nitobei	1.9				hemimetabolic	Isoptera	Order
Nasutitermes takasagoensis	1.68				hemimetabolic	Isoptera	Order
Neotermes koshunensis	1.87		24.6633		hemimetabolic	Isoptera	Order
Glyptotermes fuscus	1.56				hemimetabolic	Isoptera	Order
Glyptotermes nakajimai	0.89				hemimetabolic	Isoptera	Order
Coptotermes formosanus	0.86	0.401842	27.0767		hemimetabolic	Isoptera	Order
Reticulitermes yaeyamanus	1				hemimetabolic	Isoptera	Order
Statilia maculata	3.05	0.305	39.9375	460	hemimetabolic	Mantodea	Order
Tenodera aridifolia	2.92		45.75	460	hemimetabolic	Mantodea	Order
Gryllus pennsylvanicus	2.24667	0.2875	50.67	814	hemimetabolic	Orthoptera	Order
Acheta domesticus	2.076	0.350556	63.9367	1150	hemimetabolic	Orthoptera	Order
Laupala cerasina	1.93				hemimetabolic	Orthoptera	Order
Eyprepocnemis plorans	9.7	0.34	42.6842	1700	hemimetabolic	Orthoptera	Order
Melanoplus differentialis	5.035		45.0308	3750	hemimetabolic	Orthoptera	Order
Melanoplus sanguinipes	5.83	0.332162	40.8134		hemimetabolic	Orthoptera	Order
Podisma pedestris	16.93	0.14	67.3694	2700	hemimetabolic	Orthoptera	Order
Omocestus viridulus	13.16	0.245	66.4649	0	hemimetabolic	Orthoptera	Order
Chorthippus vagans	8.66		57.7267	1920	hemimetabolic	Orthoptera	Order
Chorthippus jucundus	11.88		44.0922	1600	hemimetabolic	Orthoptera	Order
Chorthippus dorsatus	8.34	0.35	59.2636	1620	hemimetabolic	Orthoptera	Order
Chorthippus brunneus	9.38667	0.34	65.5445	180	hemimetabolic	Orthoptera	Order
Chorthippus jacobsi	10.84	0.36	41.75	2000	hemimetabolic	Orthoptera	Order
Chorthippus parallelus	13.555	0.25	60.5257	0	hemimetabolic	Orthoptera	Order
Chorthippus nevadensis	11.53				hemimetabolic	Orthoptera	Order
Gomphocerus sibiricus	8.95	0.34	52.5086	2918	hemimetabolic	Orthoptera	Order
Caledia captiva	10.9		62.3703		hemimetabolic	Orthoptera	Order
Stauroderus scalaris	16.34	0.14	57.3131	2660	hemimetabolic	Orthoptera	Order
Myrmeleotettix maculatus	12.7267	0.345	66.439	620	hemimetabolic	Orthoptera	Order
Chortoicetes terminifera	6.605		51.5		hemimetabolic	Orthoptera	Order
Gastrimargus musicus	9.01		35.0973		hemimetabolic	Orthoptera	Order
Locusta migratoria	5.892	0.278973	61.2497	2800	hemimetabolic	Orthoptera	Order
Aiolopus thalassinus	6.68	0.18	53.6419	1244	hemimetabolic	Orthoptera	Order
Schistocerca gregaria	8.74	0.263333	52.062		hemimetabolic	Orthoptera	Order
Schistocerca cancellata	9.49	0.366	33.6167		hemimetabolic	Orthoptera	Order
Acrida conica	11.685		33.517		hemimetabolic	Orthoptera	Order
Warramaba virgo	3.875	0.142857			hemimetabolic	Orthoptera	Order
Bacillus rossius redtenbacheri	2.06				hemimetabolic	Phasmatodea	Order
Bacillus grandii grandii	2.385				hemimetabolic	Phasmatodea	Order
Bacillus atticus cyprius	2.45				hemimetabolic	Phasmatodea	Order
Bacillus atticus carius	2.94				hemimetabolic	Phasmatodea	Order
Bacillus atticus atticus	2.3				hemimetabolic	Phasmatodea	Order
Bacillus whitei	2.27				hemimetabolic	Phasmatodea	Order
Extatosoma tiaratum	8	0.284	36.966		hemimetabolic	Phasmatodea	Order
Diapheromera femorata	2.55	0.278333	44.4744	185	hemimetabolic	Phasmatodea	Order
Orchesella cincta	0.23	0.380167	62.9667	390	ametabolic	Entognatha	Class
